# Supplementary material for: Prediction of TF target sites based on atomistic models of protein-DNA complexes
Source: BMC Bioinformatics. 2008 Oct 16;9:436. doi: 10.1186/1471-2105-9-436 (PMC2585596; doi:10.1186/1471-2105-9-436)
Supplement: Additional File 1 — Excel spreadsheet listing all three atomic interaction matrices described in the paper and the list of PDB complexes used to derive them. [file 1471-2105-9-436-S1.xls]

## Sheet: VdW
	T:C2	T:C4	T:C5	T:C7	T:C6	C:C2	C:C4	C:C5	C:C6	A:C8	A:C5	A:C6	A:C2	A:C4	G:C8	G:C5	G:C6	G:C2	G:C4
R:CB	1	1	0	9	0	1	0	2	0	0	0	0	1	0	2	0	0	0	0	17
R:CG	0	2	1	6	0	1	1	0	0	0	0	0	2	0	4	1	1	1	0	20
R:CZ	1	4	17	36	0	0	3	10	13	4	3	2	6	1	15	2	2	1	4	124
K:CB	0	0	0	2	0	0	3	1	0	0	0	0	0	0	0	0	0	1	0	7
K:CG	1	1	1	3	0	0	0	0	0	1	0	0	1	0	1	1	1	1	0	12
K:CE	0	1	1	5	0	2	0	1	0	2	2	0	2	0	3	5	10	1	1	36
S:CB	2	0	1	11	0	0	1	5	3	3	1	0	2	0	2	0	1	1	0	33
T:CB	0	1	0	6	0	1	0	0	1	0	0	0	1	0	0	0	0	0	0	10
T:CG2	2	2	2	9	0	2	1	2	3	0	0	0	0	1	1	0	0	0	1	26
N:CB	0	0	0	4	0	0	0	1	1	3	0	1	1	0	2	1	0	2	1	17
N:CG	0	1	0	5	0	0	0	5	1	5	1	0	0	0	4	1	1	2	0	26
Q:CB	0	0	0	2	0	1	0	0	0	0	0	0	0	0	0	1	1	1	0	6
Q:CG	0	0	1	5	0	0	0	0	1	0	0	0	0	0	1	2	1	1	2	14
H:CB	0	1	0	2	0	0	3	2	0	0	1	0	0	0	0	0	0	0	0	9
H:CG	1	1	1	4	0	0	0	4	0	2	0	0	1	1	0	0	0	0	0	15
H:CD2	0	0	0	0	0	0	0	0	0	0	0	0	0	0	0	0	0	0	0	0
Y:CB	0	2	0	1	0	0	0	1	0	1	0	1	1	0	0	0	0	0	0	7
Y:CG	2	5	3	3	0	0	1	1	2	1	2	1	1	1	1	1	0	1	1	27
Y:CD1	5	3	3	7	0	1	1	4	0	2	1	1	0	1	3	0	2	1	2	37
Y:CD2	3	5	1	2	0	2	0	2	0	2	1	3	1	0	2	0	0	1	0	25
Y:CZ	2	2	5	10	0	4	3	7	7	1	1	2	0	0	5	1	1	1	3	55
A:CB	2	3	5	12	0	0	0	1	1	2	0	0	2	2	1	1	1	1	2	36
E:CB	0	0	0	1	0	0	1	0	0	1	0	0	0	0	0	0	0	0	0	3
E:CG	0	1	0	1	0	0	1	2	1	1	0	0	0	0	1	0	1	0	0	9
I:CB	0	0	0	0	0	0	0	0	1	0	0	0	0	0	0	0	0	0	0	1
I:CG1	0	0	0	1	0	1	0	0	0	0	0	1	0	0	1	0	0	0	0	4
I:CG2	1	0	0	2	0	1	0	1	0	2	1	0	2	1	0	2	0	0	2	15
I:CD1	0	0	0	0	0	0	0	0	0	0	0	0	0	0	0	0	0	0	0	0
D:CB	0	1	0	3	0	0	0	4	0	0	1	0	0	0	1	0	0	0	1	11
D:CG	0	0	0	5	0	0	2	4	0	0	0	1	0	1	0	0	1	2	0	16
V:CB	0	0	0	0	0	0	0	0	0	0	0	0	0	0	0	0	0	1	0	1
V:CG1	1	0	0	6	0	0	0	1	0	5	0	1	4	1	2	0	0	0	0	21
V:CG2	0	2	0	9	0	1	0	0	0	0	0	0	3	0	1	0	0	0	0	16
C:CB	0	0	0	1	0	0	0	0	1	1	0	0	0	0	0	0	0	0	0	3
F:CB	3	2	0	1	0	0	1	3	2	1	0	3	0	1	0	1	1	1	0	20
F:CG	8	4	0	2	0	0	3	4	3	0	1	2	1	0	0	0	0	0	0	28
F:CD1	7	6	4	1	0	4	1	1	2	0	0	1	2	0	2	1	1	2	0	35
F:CD2	3	5	2	1	0	3	5	4	3	0	4	2	1	2	1	1	0	4	2	43
F:CZ	5	3	8	4	0	3	3	4	3	1	1	0	5	2	1	0	2	6	2	53
L:CB	0	0	0	0	0	0	0	0	0	0	0	0	0	0	1	0	0	0	1	2
L:CG	1	1	0	0	0	0	0	0	0	0	0	0	0	0	0	1	0	0	1	4
L:CD1	3	1	1	5	0	0	0	0	0	4	3	0	3	2	0	0	1	1	0	24
L:CD2	2	0	1	3	0	2	0	1	2	0	0	0	2	0	4	2	0	0	2	21
M:CB	1	1	0	0	0	0	0	0	0	0	0	0	0	0	1	0	0	0	0	3
M:CG	0	2	1	0	0	0	0	0	1	0	0	0	2	0	2	2	0	0	1	11
M:CE	0	0	1	1	0	1	0	0	0	1	1	1	3	0	1	1	1	0	1	13
W:CB	0	1	0	1	0	0	1	3	0	0	1	1	1	0	0	1	1	0	0	11
W:CG	3	2	1	0	0	1	1	3	0	0	0	1	0	1	0	1	1	0	0	15
W:CD1	1	2	2	3	0	1	0	1	1	1	0	1	0	0	0	0	0	1	0	14
W:CD2	1	1	3	0	0	0	1	4	2	2	1	0	0	1	0	2	2	1	2	23
P:CB	1	3	1	2	0	0	0	0	0	0	0	0	1	0	1	0	0	0	1	10
P:CG	0	2	3	3	0	1	0	0	0	1	1	2	3	0	2	1	0	1	1	21
	63	75	70	200	0	34	37	89	55	50	28	28	55	19	69	33	34	37	34	1010
	T:C2	T:C4	T:C5	T:C7	T:C6	C:C2	C:C4	C:C5	C:C6	A:C8	A:C5	A:C6	A:C2	A:C4	G:C8	G:C5	G:C6	G:C2	G:C4

## Sheet: HB
	T:O2	T:N3	T:O4	C:O2	C:N3	C:N4	A:N7	A:N6	A:N3	G:N7	G:O6	G:N2	G:N3
R:NE	6	0	3	4	0	0	0	0	0	13	11	0	1	38
R:NH1	21	0	2	9	4	0	2	0	8	48	39	0	4	137
R:NH2	15	0	8	14	3	0	0	0	7	62	80	0	3	192
K:NZ	15	0	9	9	1	0	6	0	7	33	38	0	2	120
S:OG	4	0	2	2	0	5	4	1	2	7	9	3	1	40
T:OG1	2	1	4	2	0	9	2	1	1	3	3	2	0	30
N:OD1	0	1	0	0	0	8	0	23	0	0	0	6	0	38
N:ND2	6	0	11	3	0	0	20	0	2	4	11	0	7	64
Q:OE1	0	0	0	0	0	4	0	17	0	0	0	4	0	25
Q:NE2	2	0	7	3	1	0	16	0	3	1	6	0	5	44
H:ND1	1	0	0	0	0	0	0	0	0	2	5	0	0	8
H:NE2	3	0	2	1	0	1	0	0	1	5	12	1	1	27
Y:OH	1	0	4	3	0	1	1	3	1	2	2	3	1	22
E:OE1	0	1	0	0	0	16	0	1	0	0	0	0	0	18
E:OE2	0	2	0	0	0	11	0	2	0	0	0	1	0	16
D:OD1	0	0	0	0	0	10	0	1	0	0	0	2	0	13
D:OD2	0	3	0	0	0	13	0	1	0	0	0	5	0	22
C:SG	0	0	1	0	0	0	0	2	0	0	0	0	0	3
M:SD	0	0	0	0	0	0	0	0	0	0	0	0	0	0
W:NE1	1	0	1	0	0	0	0	0	0	0	0	0	1	3
	77	8	54	50	9	78	51	52	32	180	216	27	26	860

## Sheet: water-mediated_HB
	T:O2	T:N3	T:O4	C:O2	C:N3	C:N4	A:N7	A:N6	A:N3	G:N7	G:O6	G:N2	G:N3
R:NE	3	0	1	2	0	4	0	1	1	2	2	0	0	16
R:NH1	8	0	6	5	0	3	1	2	14	3	12	1	4	59
R:NH2	10	1	5	5	0	1	2	1	8	4	5	4	8	54
K:NZ	2	1	5	3	1	1	8	6	5	10	12	3	9	66
S:OG	1	0	5	4	0	1	1	3	3	5	3	2	4	32
T:OG1	2	1	2	1	0	0	1	3	2	1	0	1	1	15
N:OD1	1	0	7	3	0	5	3	5	0	2	2	0	5	33
N:ND2	1	1	5	6	0	0	1	0	1	2	5	1	5	28
Q:OE1	0	2	6	2	0	4	1	4	0	4	3	1	3	30
Q:NE2	1	0	7	7	0	2	3	2	0	0	1	0	1	24
H:ND1	0	0	1	0	0	0	0	1	0	0	0	0	0	2
H:NE2	1	0	0	2	0	0	1	0	2	0	0	2	1	9
Y:OH	2	0	5	4	0	0	2	0	1	4	3	1	1	23
E:OE1	2	0	3	2	1	8	3	2	0	1	3	1	1	27
E:OE2	3	0	2	3	0	6	1	1	1	1	3	2	0	23
D:OD1	0	0	1	1	0	3	0	2	0	0	2	3	3	15
D:OD2	0	0	2	2	0	4	1	3	1	2	2	0	3	20
C:SG	0	0	1	0	0	0	0	0	0	0	0	0	0	1
M:SD	0	0	0	0	0	0	0	0	0	0	0	0	0	0
W:NE1	0	0	1	0	0	0	0	1	0	0	1	0	2	5
	37	6	65	52	2	42	29	37	39	41	59	22	51	482

## Sheet: list_complexes_nr50_culled
#list of PDB complexes used to derive atomic interaction matrices
PDB_chain	resolution	DNA chains	SCOP superfamily
1fok_A	2.8	|BC|	Restriction	endonuclease-like;"Winged	helix"	DNA-binding	domain;
1rep_C	2.6	|AB|	Winged helix	DNA-binding	domain;
1cf7_A	2.6	|DC|	Winged helix	DNA-binding	domain;
1f4k_A	2.5	|ED|	Winged helix	DNA-binding	domain;
1awc_A	2.15	|ED|	Winged helix	DNA-binding	domain;
1pp7_U	2.45	|FE|	Winged helix	DNA-binding	domain;
3bpy_A	1.87	|BC|	Winged helix	DNA-binding	domain;
1xsd_A	2.7	|B|	Winged helix	DNA-binding	domain;
2c6y_A	2.4	|CD|	Winged helix	DNA-binding	domain;
1zrf_A	2.1	|WX|	cAMP-binding	domain-like;"Winged	helix"	DNA-binding	domain;
1dp7_P	1.5	|D|	Winged helix	DNA-binding	domain;
2isz_A	2.4	|FE|	Iron-dependent	repressor	protein,	dimerization	domain;"Winged	helix"	DNA-binding	domain;
1z9c_A	2.64	|HG|	Winged helix	DNA-binding	domain;
2irf_G	2.2	|FA|	Winged helix	DNA-binding	domain;
2e1c_A	2.1	|BD|	Dimeric	alpha+beta	barrel;"Winged	helix"	DNA-binding	domain;Dimeric	alpha+beta	barrel;Dimeric	alpha+beta	barrel;
3hts_B	1.75	|A|	Winged helix	DNA-binding	domain;
1ign_A	2.25	|DC|	Homeodomain-like;
1ic8_A	2.6	|FE|	lambda	repressor-like	DNA-binding	domains;Homeodomain-like;
1tc3_C	2.45	|AB|	Homeodomain-like;
2d5v_A	2	|CD|	lambda	repressor-like	DNA-binding	domains;Homeodomain-like;
1e3o_C	1.9	|AB|	lambda	repressor-like	DNA-binding	domains;Homeodomain-like;
1gdt_A	3	|FEC|	Resolvase-like;Homeodomain-like;
1k78_A	2.25	|HDC|	Homeodomain-like;
1w0u_A	1.8	|DC|	Homeodomain-like;
1hlv_A	2.5	|BC|	Homeodomain-like;
1le8_A	2.3	|DC|	Homeodomain-like;
1bl0_A	2.3	|BC|	Homeodomain-like;
1jgg_A	2	|DC|	Homeodomain-like;
2hdd_A	1.9	|CD|	Homeodomain-like;
1h8a_C	2.23	|ED|	Homeodomain-like;
1fjl_A	2	|ED|	Homeodomain-like;
1d5y_A	2.7	|NM|	Probable	bacterial	effector-binding	domain;Homeodomain-like;
1qpi_A	2.5	|M|	Tetracyclin	repressor-like,	C-terminal	domain;Homeodomain-like;
2gig_A	1.83	|FE|	Restriction	endonuclease-like;
1iaw_A	2.4	|FEDC|	Restriction	endonuclease-like;
2gb7_A	1.7	|FE|	Restriction	endonuclease-like;
1cw0_A	2.3	|ONM|	Restriction	endonuclease-like;
2aor_A	2	|CD|	Restriction	endonuclease-like;
1sa3_A	1.95	|DC|	Restriction	endonuclease-like;
3bam_A	1.8	|ECD|	Restriction	endonuclease-like;
1fiu_A	1.6	|FJEI|	Restriction	endonuclease-like;
1d02_A	1.7	|DC|	Restriction	endonuclease-like;
1dc1_A	1.7	|WC|	Restriction	endonuclease-like;
3pvi_A	1.59	|CD|	Restriction	endonuclease-like;
1sx5_A	1.5	|FEDC|	Restriction	endonuclease-like;
1dfm_A	1.5	|DC|	Restriction	endonuclease-like;
1wte_A	1.9	|XY|	Restriction	endonuclease-like;
1cl8_A	1.8	|B|	Restriction	endonuclease-like;
2p0j_A	2.1	|CD|	Restriction	endonuclease-like;
2bgw_A	2.8	|CD|	Restriction	endonuclease-like;RuvA	domain	2-like;
1jft_A	2.5	|B|	Periplasmic	binding	protein-like	I;lambda	repressor-like	DNA-binding	domains;
1zs4_A	1.7	|TU|	lambda	repressor-like	DNA-binding	domains;
1rzr_G	2.8	|HR|	Periplasmic	binding	protein-like	I;lambda	repressor-like	DNA-binding	domains;
2o4a_A	1.75	|CB|	lambda	repressor-like	DNA-binding	domains;
1efa_A	2.6	|ED|	Periplasmic	binding	protein-like	I;lambda	repressor-like	DNA-binding	domains;
1per_L	2.5	|AB|	lambda	repressor-like	DNA-binding	domains;
3cro_L	2.5	|AB|	lambda	repressor-like	DNA-binding	domains;
1msw_D	2.1	|TN|	DNA/RNA	polymerases;
2py5_A	1.6	|YJD|	DNA/RNA	polymerases;Ribonuclease	H-like;
2hhv_A	1.55	|CB|	DNA/RNA	polymerases;Ribonuclease	H-like;
2aq4_A	2.32	|TP|	DNA/RNA	polymerases;
2dtu_A	2.37	|FKEL|	DNA/RNA	polymerases;Ribonuclease	H-like;
1x9m_A	2.1	|DC|	DNA/RNA	polymerases;Ribonuclease	H-like;
1jx4_A	1.7	|TP|	DNA/RNA	polymerases;Lesion	bypass	DNA	polymerase	Y-family,	little	finger	domain;
1hht_P	2.9	|ED|	DNA/RNA	polymerases;
1r0a_A	2.8	|TP|	DNA/RNA	polymerases;Ribonuclease	H-like;
1ztw_A	1.8	|BG|	DNA/RNA	polymerases;
1qss_A	2.3	|BC|	DNA/RNA	polymerases;Ribonuclease	H-like;
2a66_A	2.2	|CB|	Glucocorticoid	receptor-like	DNA-binding	domain;
1k82_A	2.1	|JEI|	N-terminal	domain	of	MutM-like	DNA	repair	proteins;S13-like	H2TH	domain;Glucocorticoid	receptor-like	DNA-binding	domain;
1lat_A	1.9	|DC|	Glucocorticoid	receptor-like	DNA-binding	domain;
1tdz_A	1.8	|BC|	N-terminal	domain	of	MutM-like	DNA	repair	proteins;S13-like	H2TH	domain;Glucocorticoid	receptor-like	DNA-binding	domain;
1r2z_A	1.63	|BC|	N-terminal	domain	of	MutM-like	DNA	repair	proteins;S13-like	H2TH	domain;Glucocorticoid	receptor-like	DNA-binding	domain;
2nll_B	1.9	|CD|	Glucocorticoid	receptor-like	DNA-binding	domain;
1k3x_A	1.25	|BC|	N-terminal	domain	of	MutM-like	DNA	repair	proteins;S13-like	H2TH	domain;Glucocorticoid	receptor-like	DNA-binding	domain;
2han_B	1.95	|CD|	Glucocorticoid	receptor-like	DNA-binding	domain;
1bvo_A	2.7	|ED|	p53-like	transcription	factors;
1h9d_A	2.6	|FE|	p53-like	transcription	factors;
1mnn_A	1.4	|BC|	p53-like	transcription	factors;
1a3q_A	2.1	|DC|	p53-like	transcription	factors;E	set	domains;
1nfk_A	2.3	|DC|	p53-like	transcription	factors;E	set	domains;
1ttu_A	2.85	|BC|	DNA-binding	protein	LAG-1	CSL;p53-like	transcription	factors;E	set	domains;
1p7h_L	2.6	|AB|	p53-like	transcription	factors;E	set	domains;
1h6f_A	1.7	|DC|	p53-like	transcription	factors;
1bg1_A	2.25	|B|	p53-like	transcription	factors;STAT;SH2	domain;
1jb7_A	1.86	|DG|	Nucleic	acid-binding	proteins;
2hax_A	1.29	|CD|	Nucleic	acid-binding	proteins;
1qzh_A	2.4	|G|	Nucleic	acid-binding	proteins;
1pv4_A	3	|G|	P-loop	containing	nucleoside	triphosphate	hydrolases;Nucleic	acid-binding	proteins;Rho	termination	factor,	N-terminal	domain;
1eyg_A	2.8	|QR|	Nucleic	acid-binding	proteins;
1jb7_B	1.86	|D|	Nucleic	acid-binding	proteins;
2ccz_A	2.7	|C|	Nucleic	acid-binding	proteins;
1x9n_A	3	|BDC|	ATP-dependent	DNA	ligase	DNA-binding	domain;DNA	ligase/mRNA	capping	enzyme,	catalytic	domain;Nucleic	acid-binding	proteins;
2owo_A	2.3	|CBD|	DNA	ligase/mRNA	capping	enzyme,	catalytic	domain;RuvA	domain	2-like;Nucleic	acid-binding	proteins;
2q2t_A	2.3	|CBD|	DNA	ligase/mRNA	capping	enzyme,	catalytic	domain;Nucleic	acid-binding	proteins;
1mus_A	1.9	|BC|	Ribonuclease	H-like;
2g8f_A	1.65	|C|	Ribonuclease	H-like;
2qkb_A	2.4	|D|	Ribonuclease	H-like;
2p6r_A	3	|YX|	P-loop	containing	nucleoside	triphosphate	hydrolases;
2pjr_A	2.9	|C|	?;P-loop	containing	nucleoside	triphosphate	hydrolases;
2o8b_B	2.75	|FE|	P-loop	containing	nucleoside	triphosphate	hydrolases;DNA	repair	protein	MutS,	domain	I;DNA	repair	protein	MutS,	domain	III;
2is6_A	2.2	|CD|	?;P-loop	containing	nucleoside	triphosphate	hydrolases;
1wb9_A	2.1	|FE|	DNA	repair	protein	MutS,	domain	III;P-loop	containing	nucleoside	triphosphate	hydrolases;
1ewq_A	2.2	|DC|	DNA	repair	protein	MutS,	domain	III;P-loop	containing	nucleoside	triphosphate	hydrolases;
2a3v_A	2.8	|FEHG|	DNA	breaking-rejoining	enzymes;
1flo_A	2.65	|FJE|	DNA	breaking-rejoining	enzymes;lambda	integrase-like,	N-terminal	domain;
1z19_A	2.8	|ED|	DNA	breaking-rejoining	enzymes;
2h7g_X	1.9	|YZ|	DNA	breaking-rejoining	enzymes;DNA	topoisomerase	I	domain;
1xo0_A	2	|D|	DNA	breaking-rejoining	enzymes;lambda	integrase-like,	N-terminal	domain;
1a31_A	2.1	|DC|	DNA	breaking-rejoining	enzymes;Eukaryotic	DNA	topoisomerase	I,	N-terminal	DNA-binding	fragment;
2i13_A	1.96	|CD|	C2H2	and	C2HC	zinc	fingers;
1ubd_C	2.5	|AB|	C2H2	and	C2HC	zinc	fingers;
1jk2_A	1.65	|BC|	C2H2	and	C2HC	zinc	fingers;
2drp_A	2.8	|FCB|	C2H2	and	C2HC	zinc	fingers;
2gli_A	2.6	|CD|	C2H2	and	C2HC	zinc	fingers;
1am9_A	2.3	|FG|	HLH,	helix-loop-helix	DNA-binding	domain;
1an4_A	2.9	|DC|	HLH,	helix-loop-helix	DNA-binding	domain;
1a0a_A	2.8	|DC|	HLH,	helix-loop-helix	DNA-binding	domain;
1nlw_A	2	|FG|	HLH,	helix-loop-helix	DNA-binding	domain;
1kx5_D	1.94	|JI|	Histone-fold;
1kx5_A	1.94	|JI|	Histone-fold;
1dct_A	2.8	|FNMG|	S-adenosyl-L-methionine-dependent	methyltransferases;
2ih2_A	1.61	|CB|	S-adenosyl-L-methionine-dependent	methyltransferases;DNA	methylase	specificity	domain;
2c7p_A	1.7	|CD|	S-adenosyl-L-methionine-dependent	methyltransferases;
2g1p_A	1.89	|FG|	S-adenosyl-L-methionine-dependent	methyltransferases;
1yf3_A	2.29	|DC|	S-adenosyl-L-methionine-dependent	methyltransferases;
1rrq_A	2.22	|BC|	Nudix;DNA-glycosylase;
2ofi_A	1.85	|CB|	DNA-glycosylase;
1m3q_A	1.9	|BC|	DNA-glycosylase;TATA-box	binding	protein-like;
1orn_A	1.7	|BC|	DNA-glycosylase;
1b01_A	2.56	|FE|	Ribbon-helix-helix;
1bdt_A	2.5	|FE|	Ribbon-helix-helix;
2bsq_E	3	|JI|	Ribbon-helix-helix;
2bnw_A	2.45	|FEH|	Ribbon-helix-helix;
1mjo_A	2.1	|FG|	Ribbon-helix-helix;
2o5i_D	2.5	|IG|	beta	and	beta-prime	subunits	of	DNA	dependent	RNA-polymerase;
2nvq_A	2.9	|TN|	beta	and	beta-prime	subunits	of	DNA	dependent	RNA-polymerase;
2o5i_C	2.5	|IG|	beta	and	beta-prime	subunits	of	DNA	dependent	RNA-polymerase;
2dp6_A	1.8	|CD|	Uracil-DNA	glycosylase-like;
1mwi_A	2.35	|D|	Uracil-DNA	glycosylase-like;
1oe4_A	2	|FE|	Uracil-DNA	glycosylase-like;
1emh_A	1.8	|BC|	Uracil-DNA	glycosylase-like;
1p8k_Z	2.6	|ABDC|	Homing	endonucleases;
1r7m_A	2.25	|DC|	Homing	endonucleases;
1t9i_A	1.6	|DC|	Homing	endonucleases;
2fld_A	2	|CD|	Homing	endonucleases;
1u3e_M	2.92	|ABC|	His-Me	finger	endonucleases;DNA-binding	domain	of	intron-encoded	endonucleases;
1a73_A	1.8	|FEC|	His-Me	finger	endonucleases;
1l3l_A	1.66	|FH|	Pheromone-binding	domain	of	LuxR-like	quorum-sensing	transcription	factors;C-terminal	effector	domain	of	the	bipartite	response	regulators;
1lq1_A	2.3	|HG|	C-terminal	effector	domain	of	the	bipartite	response	regulators;
1je8_A	2.12	|DC|	C-terminal	effector	domain	of	the	bipartite	response	regulators;
1ais_A	2.1	|EC|	TATA-box	binding	protein-like;
1jj4_A	2.4	|DC|	Viral	DNA-binding	domain;
1b3t_A	2.2	|DC|	Viral	DNA-binding	domain;
2bcq_A	1.65	|TPD|	Nucleotidyltransferase;DNA	polymerase	beta,	N-terminal	domain-like;DNA	polymerase	beta-like,	second	domain;
2fmp_A	1.65	|TPD|	Nucleotidyltransferase;DNA	polymerase	beta,	N-terminal	domain-like;DNA	polymerase	beta-like,	second	domain;
1r8d_A	2.7	|DC|	Putative	DNA-binding	domain;
1omh_A	1.95	|B|	Origin	of	replication-binding	domain,	RBD-like;
1uut_A	2	|C|	Origin	of	replication-binding	domain,	RBD-like;
2itl_A	1.65	|W|	Origin	of	replication-binding	domain,	RBD-like;
1gt0_D	2.6	|AB|	HMG-box;
1qrv_A	2.2	|DC|	HMG-box;
1ckt_A	2.5	|BC|	HMG-box;
2ihn_A	3	|CD|	PIN	domain-like;5'	to	3'	exonuclease,	C-terminal	subdomain;
1rxw_A	2	|BC|	PIN	domain-like;5'	to	3'	exonuclease,	C-terminal	subdomain;
1hwt_C	2.5	|FAEB|	Zn2/Cys6	DNA-binding	domain;
1d66_A	2.7	|ED|	Zn2/Cys6	DNA-binding	domain;
1zme_C	2.5	|AB|	Zn2/Cys6	DNA-binding	domain;
1egw_A	1.5	|FE|	SRF-like;
1mnm_A	2.25	|FE|	SRF-like;
2h27_A	2.3	|CB|	Sigma3	and	sigma4	domains	of	RNA	polymerase	sigma	factors;
1rio_H	2.3	|TU|	Sigma3	and	sigma4	domains	of	RNA	polymerase	sigma	factors;
1owf_A	1.95	|EDC|	IHF-like	DNA-binding	proteins;
1p71_A	1.9	|DC|	IHF-like	DNA-binding	proteins;
1zzi_A	1.8	|C|	Eukaryotic	type	KH-domain	KH-domain	type	I;
2fr4_L	1.95	|N|	Immunoglobulin;
2fr4_H	1.95	|NM|	Immunoglobulin;
1jey_B	2.5	|DC|	SPOC	domain-like;vWA-like;
2dnj_A	2	|CB|	DNase	I-like;
1j1v_A	2.1	|BC|	TrpR-like;
1tro_A	1.9	|JI|	TrpR-like;
1i3j_A	2.2	|BC|	DNA-binding	domain	of	intron-encoded	endonucleases;
1c9b_A	2.65	|HDCG|	Cyclin-like;
2c62_A	1.74	|C|	ssDNA-binding	transcriptional	regulator	domain;
1tez_A	1.8	|JI|	Cryptochrome/photolyase	FAD-binding	domain;Cryptochrome/photolyase,	N-terminal	domain;
2a6o_A	2.6	|CD|	Transposase	IS200-like;
2nq9_A	1.45	|CBD|	Xylose	isomerase-like;
2fcc_A	2.3	|CD|	T4	endonuclease	V;
2o5c_A	2.35	|C|	Prokaryotic	type	I	DNA	topoisomerase;
2i06_A	2.2	|CB|	Replication	terminator	protein	Tus;
1skn_P	2.5	|AB|	A	DNA-binding	domain	in	eukaryotic	transcription	factors;
1ewn_A	2.1	|ED|	FMT	C-terminal	domain-like;
1hao_H	2.8	|D|	?;Trypsin-like	serine	proteases;?;?;
1ozj_A	2.4	|DC|	SMAD	MH1	domain;
1r71_A	2.2	|FE|	KorB	DNA-binding	domain-like;
2rgr_A	3	|DC|	Type	II	DNA	topoisomerase;
1j3e_A	2.5	|BC|	Replication	modulator	SeqA,	C-terminal	DNA-binding	domain;
1c8c_A	1.45	|BC|	Chromo	domain-like;
3b39_A	2.35	|DC|	DNA	primase	core;
4dpv_Z	2.9	|N|	ssDNA	viruses;
1odh_A	2.85	|DC|	GCM	domain;
1m5r_A	1.8	|EC|	UDP-Glycosyltransferase/glycogen	phosphorylase;
1f0v_A	1.7	|NM|	RNase	A-like;
1u8b_A	2.1	|EBDC|	Ada	DNA	repair	protein,	N-terminal	domain	N-Ada	10;
2up1_A	2.1	|B|	RNA-binding	domain,	RBD;
2odi_A	1.45	|FCD|	unknown
2r9l_A	2.4	|FDC|	unknown
3bvr_A	2.5	|DC|	unknown
1gd2_E	2	|AB|	unknown
1dh3_A	3	|BD|	unknown
#	number	single-chain	non-redundant	complexes	=	210	-0.7
#	initial	of	complexes	=	287	log=../../list_complexes_nr50_cull.log
